# Supplementary material for: Long-Range Proton Transfer in 7-Hydroxy-Quinoline-Based Azomethine Dyes: A Hidden Reason for the Low Efficiency
Source: Molecules. 2022 Nov 25;27(23):8225. doi: 10.3390/molecules27238225 (PMC9736288; doi:10.3390/molecules27238225)
Supplement: Supplementary file 1 [file molecules-27-08225-s001.zip]

Archive with 1 entries (1 files):
- molecules-2007194-supplementary.pdf
